# Supplementary material for: Targeting TREM1 augments antitumor T cell immunity by inhibiting myeloid-derived suppressor cells and restraining anti–PD-1 resistance
Source: J Clin Invest. 2023 Nov 1;133(21):e167951. doi: 10.1172/JCI167951 (PMC10617775; doi:10.1172/JCI167951)
Supplement: Supporting data values [file jci-133-167951-s205.xlsx]

## Sheet: Figure 1
Fig 1A Tumor Progression in Trem1+/+													Fig 1A Tumor Progression in Trem1-/-
Days	5	7	8	10	11	12	14	16	18	20	22		Days	5	7	8	10	11	12	14	16	18	20	22
Trem+/+	3.34	150.891	245.413	367.456	452.59	525.624	648.168	752.4	716.786	785.2	892.407		Trem-/-	5.31	55.6712	93.7909	153.358	209.999	307.071	390.564	433.09	447.34	451.815	523.14
	10.34	166.247	323.209	256.63	534.928	428.523	619.849	783.88	617.411	847.148	967.241			4.56	56.7682	165.23	188.375	168.7	343.393	378.662	454.07	453.143	478.187	530.685
	8.34	106.687	264.3	450.246	520.818	610.248	681.035	569.1	843.59	885.25	910.5			8.22	52.5535	57.5684	157.85	297.294	279.798	439.91	472.76	480.514	481.616	579.44
	5.23	93.6728	303.623	311.112	369.541	496.428	673.82	608.42	738.486	804.565	914.401			9.11	58.4261	145.924	120.196	163.96	298.022	34.8134	479.23	469.083	432.526	447.015
	6.45	117.263	164.355	231.041	439.695	532.419	576.763	729.5	611.581	823.05	910.506			6.45	48.4605	81.5176	165.473	222.346	223.732	374.456	402.44	426.721	470.707	545.767
	5.22	178.599	226.52	294.926	372.078	460.324	678.341	696.9	823.456	805.939	897.492			5.221	48.5803	106.552	114.07	211.363	316.186	367.24	526.49	438.858	480.432	492.017
	12.4	162.374	205.646	384.586	457.748	553.06	695.224	746.2	842.064	784.912	847.669			4.7	50.7181	61.345	107.336	198.271	318.202	473.718	314.28	430.02	448.773	505.646
	9.23	208.319	306.256	467.321	414.31	554.347	680.548	626.71	778.204	638.534	766.032			4.78	56.5028	78.8606	149.274	189.167	292.324	369.061	474.88	524.374	424.19	492.827
	8.45	139.871	158.556	391.501	482.81	517.522	630.691	717.61	597.236	605.397	855			4.5	59.8668	68.0943	145.34	182.463	250.843	381.258	483.21	433.985	478.79	497.81
Fig 1B Tumor Progression in Vehicle													Fig 1B Tumor Progression in VJDT treatment
Days	5	7	8	10	11	12	14	16	18	20	22		Days	5	7	8	10	11	12	14	16	18	20	22
	3	120.345	298.245	400.345	499.962	525.965	612.168	689.786	765.2	872.407	1024.26		VJDT (Avg T.Volume)	5	78	178.12	295.2	213.582	269.199	356.345	321.31	368.234	391.346	456.346
DMSO (Avg T.Volume)	5.6	116.678	270.619	407.42	515.533	558.298	672.415	704.933	732.359	854.941	995.264			8.34	56.2706	191.938	317.397	205.913	208.45	313.078	284.125	134.02	297.583	377.443
	10.3	141.7	323.258	423.712	473.006	526.761	680.51	717.201	764.36	930.113	1220.3			5.12	90.712	143.132	324.379	223.402	362.8	298.955	230.268	266.417	372.677	386.26
	8.2	117.681	315.555	414.066	491.456	515.244	562.081	578.95	712.762	743.985	880.116			7.3	95.5798	135.22	243.883	271.863	367.136	407.194	297.022	296.872	370.627	536.937
	2.3	129.732	351.395	376.6	490.389	526.272	598.334	613.317	689.141	834.822	1034.3			5.234	58.7063	214.6	288.278	241.753	303.383	223.317	367.558	482.86	472.044	450.77
	9	149.212	326.937	462.45	521.493	561.832	626.518	772.576	786.6	951.081	1010.45			6.445	101.435	156.89	344.365	241.722	288.157	371.189	364.649	510.39	425.46	396.011
	4.2	124.96	258.138	456.515	479.446	527.191	636.156	669.628	843.539	908.325	1038.81			10.334	56.85	181.305	284.351	109.82	204.535	341.541	348.464	471.533	404.5	482.6
	3.1	112.022	275.62	391.059	402.25	467.976	529.322	698.62	786.108	816.462	983.904			6.34	74.9	173.46	285.715	214.021	272.8	374.631	332.08	404.891	388.386	506.098
	5.3	171.08	254.8	387.944	427.709	485.059	569.536	681.982	770.37	927.5	985.379			16.56	101.312	184.025	284.8	221.2	149.621	421.678	315.343	427.23	405.022	513.04
Fig 1C Trem1+/+ vs Trem1-/- TAMs			Fig 1C Trem1+/+ vs Trem1-/- MDSCs				Fig 1D Vehicle vs VJDT TAMs			Fig 1D Vehicle vs VJDT MDSCs			Fig 1E Trem1+/+ vs Trem1-/- PMN-MDSCs			Fig 1E Trem1+/+ vs Trem1-/- M-MDSCs
Trem1+/+	Trem1-/-		Trem1+/+	Trem1-/-			Vehicle	VJDT		Vehicle	VJDT		Trem1+/+	Trem1-/-		Trem1+/+	Trem1-/-
22.3	8.6		12.3	5.6			29.2	21.8		19.1	12.6		12.8	10.5		24.3	10.1
19.6	10.5		15.6	7.2			21.6	17.3		14.3	12.2		19.3	14.2		25.6	16.3
12.5	22.6		17.5	10.2			17.2	22.6		21.2	14.2		15.3	16.1		29.6	15.2
24.3	21.2		21.3	12.3			24.5	28.2		22.3	10.3		15.3	18.2		28.2	16.5
32.1	16.1		19.2	11.6			23.3	18.8		11.3	15.5		10.9	11.2		20.9	8.2
14.2	26.1		14.6	10.2			21.1	15.2		16.3	10.1		12.5	13.4		18.2	11.2
22.1	16.3		12.3	4.7			19.3	18.5		14.7	9.6		14.8	11.5		21.5	10.7
24.8	20.1		14.5	6.7			17.2	16.9		12.6	8.4		17.6	12.5		17.5	12.9
20.9	17.3		12.8	10.5			21.4	18.3		15.2	10.9		10.3	8.5		16.4	9.67
Fig 1F Vehicle vs VJDT PMN-MDSCs			Fig 1F Vehicle vs VJDT M-MDSCs			Fig 1G Trem1+/+ vs Trem1-/- Exh T cells			Fig 1H Vehicle vs VJDT Exh T cell			Fig 1I Trem1+/+ vs Trem1-/- Cyt T cells			Fig 1J Vehicle vs VJDT Cyt T cell
Vehicle	VJDT		Vehicle	VJDT		Trem1+/+	Trem1-/-		Vehicle	VJDT		Trem1+/+	Trem1-/-		Vehicle	VJDT
8.9	5.6		21.2	15.2		27.2	11.3		24.5	10.6		6.7	21.1		4.2	15.8
7.1	6.2		20.3	13.5		24.6	8.2		21.7	9.45		8.9	22.6		6.7	12.9
10.9	10.2		15.3	12.2		31.8	9.4		25.2	12.4		10.5	24.8		5.1	19.3
12.5	8.3		25.7	10.9		28.4	12.4		35.6	16.2		7.2	20.1		10.3	21.7
10.3	13.2		30	16.5		19.4	10.3		29.4	14.7		12.6	26.1		11.3	18.4
14.2	12.3		22.65	18.5		21.6	15.8		23.1	17.5		15.2	24.6		12.5	15.6
17.9	10.2		14.2	9.4		23.8	17.3		20.1	15.8		11.7	22.4		14.8	17.3
15.3	12.5		21.5	12.6
7.8	10.4		10.5	7.6

## Sheet: Figure 2
Fig 2C Trem1+/+ vs Trem1-/- CD8+PD-1+ T Cells				Fig 2D Vehicle vs VJDT CD8+PD-1+ T Cells
Trem1+/+	Trem1-/-			Vehicle	VJDT
12.5	19.3			10.2	20.3
15.9	25.6			11.5	22.1
17.8	28.4			16.9	21.7
11.2	18.5			12	23.5
13.2	21.3			15.7	20.8
16.6	23.5			9.5	18.7
14.2	21.6			17.8	25.9
18.6	20.6			18.6	26.9
9.5	14.7

## Sheet: Figure 4
Fig 4D Immunsupression Assay of MDSCs from Trem1+/+ vs Trem1-/- Mice							Fig 4E ROS detection from MDSCs of Trem1+/+ vs Trem1-/- Mice
Trem1+/+	Trem1-/-						Trem1+/+	Trem1-/-
8.1	78.6						62.7	32.1
22.3	81.2						67.2	41.8
11.6	67.3						65.1	37.8
19.3	56.1						70.2	33.1
							63.1	53.6

## Sheet: Figure 5 
Fig 5 A-B Tumor Progression in Vehicle Treated Group													Fig 5 A-B Tumor Progression in Anti-PD-1 Treated Group
Days	2	4	6	8	10	12	14	16	18	20	22		Days	2	4	6	8	10	12	14	16	18	20	22
Vehicle Tumor Vol		5.27	12.4	121	266.92	445.85	577.17	764.79	810.2	891.12	936.41		Anti PD1 Tumor Vol		8.43	28.72	150.96	290.03	369.91	409.58	355.91	228.11	445.41	516.13
		5.99	9.48	112.56	227.86	467.17	618.04	740.74	922.47	1048.13	1109.79				12.96	12.64	154.15	265.03	387.26	349.09	309.96	388.07	454.32	526.3
		6.41	10.43	179.89	279.64	479.88	485.03	623.47	803.37	958.15	1011.23				8.93	28.56	149.73	264.26	417.37	327.18	297.21	334.08	419.46	465.41
		5.77	12.18	95.43	271.47	513.39	713.76	620.89	872.09	960.72	1012.34				3.63	18.96	127.97	260.13	398.62	333.87	339.71	451.53	522.84	549.24
		6.35	15.12	103.2	241.52	386.26	451.64	664.7	815.75	928.81	1030.65				15.55	23.85	150.8	247.34	359.15	395.17	370.24	361.94	558.03	571.95
		6.93	18.6	88.87	283.27	441.26	585.92	617.94	782.09	828.72	1055.02				7.68	10.8	143.31	264.84	441.29	313.9	336.39	433.56	388	490.74
		6.44	7.92	141.98	270.15	416.67	553.09	626.91	768.62	906.21	1138.45				12.64	27.76	155.1	274.05	394.72	303.85	317.96	438.64	459.5	511.27
Fig 5 A-B Tumor Progression in VJDT Treated Group													Fig 5 A-B Tumor Progression in VJDT + Anti-PD-1 Treated Group
Days	2	4	6	8	10	12	14	16	18	20	22		Days	2	4	6	8	10	12	14	16	18	20	22
VJDT Tumor Vol		13.06	45.44	178.31	279.32	427	408.74	179.88	263.48	174.9	240.28		VJDT + Anti-PD-1		29.94	46.97	143.88	220.69	346.63	277.48	174.06	196.06	97.08	34.62
		12.58	41.69	176.98	305.65	316.3	364.3	302.73	260.04	343.03	299.91				24.11	34.07	170.53	230.41	309.15	236.75	275.23	125.8	109.08	45.22
		10.02	44.58	172.37	303.25	415.73	335.49	468.58	314.46	275.56	275.08				11.35	33.9	139.74	227.78	212.09	324.04	191.48	196.96	97.86	35.81
		8.78	38.62	161.12	271.57	301.66	428.61	373.95	269.39	137.1	240.33				12.03	41.89	144.04	217.94	369.63	236.78	288.5	221.94	26.48	21.6
		14.22	44.69	153.65	313.47	343.44	336.34	278.52	142.4	229.19	290.17				20.49	32.11	149.03	243.59	354.62	419.21	281.33	58.86	86.28	32.59
		9.96	38.26	173.07	294.14	257.78	307.66	345	323.63	230.4	205.48				21.89	27.09	148.33	233.56	388.69	390.07	185.44	200.26	114.75	13.65
		16.95	48.14	169.87	306.73	373.63	325.4	377.83	104.72	188.79	178.45				8.46	26.99	137.22	257.5	276.33	341.35	340.68	208.18	67.35	23.8
Fig 5C Frequency in TAMS in indicated groups						Fig5C Frequency in MDSC in indicated groups
Vehicle	Anti-PD-1	VJDT	VJDT + Anti-PD-1			Vehicle	Anti PD1	VJDT	Treated
9.78	10.41	8.21	7.23			8.31	7.18	5.3	4.1
8.54	13.21	7.1	6.89			9.33	10.23	7.1	5.67
10.23	8.91	10.3	10.32			12.31	13.2	4.7	6.21
14.54	7.32	12.4	8.31			14.21	6.89	8.2	5.23
21.5	8.21	17.5	16.3			15.1	8.1	4.5	3.6
19.3	14.8	12.8	7.51			11.5	10.6	5.2	4.2
10.41	11.7	8.3	6.2			12.6	7.5	6.1	6.7
Fig 5D Frequency in M-MDSC in indicated groups						Fig 5D Frequency in PMN-MDSC in indicated groups
Vehicle	Anti-PD-1	VJDT	VJDT + Anti-PD-1			Vehicle	Anti-PD-1	VJDT	VJDT + Anti-PD-1
21	14.3	16.3	12.2			9.66	10.6	9.7	10.2
23.21	16.2	15.2	11.4			10.23	11.21	10.1	8.32
19.32	15.6	17.9	14.5			11.21	8.45	8.4	7.54
20.1	20.3	12.8	12.9			8.21	12.54	6.8	8.21
Fig 5E Frequency in Activated T cells in indicated groups						Fig 5F Frequency in Cyt T cells in indicated groups						Fig 5G Frequency in Exh T cells in indicated groups
Vehicle	Anti-PD-1	VJDT	VJDT + Anti-PD-1			Vehicle	Anti-PD-1	VJDT	VJDT + Anti-PD-1			Vehicle	Anti-PD-1	VJDT	VJDT + Anti-PD-1
9.23	15.3	11.6	26.5			12.4	16.6	21.3	28.4			36.1	29.1	21.3	14.1
5.78	22.3	14.2	30.1			9.23	21.5	19.4	32.1			32.5	26.5	23.6	19.2
12.65	12.5	13.1	22.3			14.1	24.5	25.7	30.1			30.1	23.1	20.7	15.4
8.45	14.6	10.8	26.2			8.7	19.4	27.1	29.4			35.8	19.6	25.2	17.2
11.8	19.4	17.2	19.24
10.34	14.4	8.4	18.5
9.51	12.8	12.2	25.1
Fig 5H Frequency in IFN-ɣ expressing Activated T cells in indicated groups							Fig 5H Frequency in IL-2 expressing Activated T cells in indicated groups							Fig 5H Frequency in TNF-⍺ expressing Activated T cells in indicated groups
Vehicle	Anti-PD-1	VJDT	VJDT + Anti-PD-1				Vehicle	Anti-PD-1	VJDT	VJDT + Anti-PD-1				Vehicle	Anti-PD-1	VJDT	VJDT + Anti-PD-1
2.5	17.3	12	43.6				3.4	8.9	13	23.7				12.3	10.2	14.3	14.3
5.6	23.1	10.3	42.7				4.6	5.2	10	18.6				5.6	12.3	21.6	10.5
10.4	27.8	11	36.8				7.8	9.1	8.3	28.9				3.8	4.5	18.2	11.2
8.4	32.7	8	34.6				9.3	14.2	12	31.8				5.8	3.2	14.5	9.5
16.8	27.1	14.3	29.5				8.51	12.1	7.92	23.3				10.5	9.56	12.6	9.4
15.3	25.9	12.8	32.5				8.6	7.4	14.2	23.7				8.4	10.4	15	11.4
9.5	22.7	10.7	37.4				5.1	7.9	10.3	26.4				9.1	16.6	14.7	8.7

## Sheet: Figure 7
Fig 7B Frequency in UCT cells in the indicated groups
Vehicle	Anti-PD-1	VJDT	VJDT + Anti-PD-1
9.2	9.5	29.3	21.5
12.3	10.5	25.6	20.3
11.5	11.5	23.7	22.1
8.4	19.6	27.4	19.3
7.4	14.7	21.4	18.2
10.3	12.8	27.5	20.5
6.5	15.4	28.1	12.8

## Sheet: Figure 8
Fig 8A shTREM1 Rt-PCR Confirmation
Target	sh Control			sh TREM1 52			sh TREM1 53			sh
1	1.11111	0.8	1.1	-2.18362	-1.20297	-1.5712	-3.1	-1.2	-1	-1.4	-2.3	-1.2
Fig 8B WST Proliferation assay
Days	HepG2 sh control			HepG2 sh TREM1 52			HepG2 sh TREM1 53			HepG2 sh TREM1 54
1	0.21	0.22	0.21	0.2	0.23	0.24	0.21	0.23	0.24	0.21	0.22	0.23
2	0.25	0.24	0.23	0.23	0.22	0.25	0.23	0.22	0.21	0.22	0.21	0.24
3	0.43	0.45	0.42	0.41	0.42	0.4	0.32	0.35	0.36	0.4	0.41	0.42
4	0.61	0.63	0.62	0.45	0.44	0.41	0.4	0.38	0.39	0.43	0.42	0.45
5	0.72	0.78	0.76	0.55	0.56	0.57	0.51	0.53	0.52	0.57	0.53	0.58
6	0.82	0.84	0.81	0.61	0.59	0.62	0.57	0.58	0.54	0.62	0.57	0.61
Fig 8C Cell cycle analyis of shTREM1 HepG2 cells
		Sh Control			Sh TREM1 52			Sh TREM1#53
G0/G1	56.1	59.2	46.2	33.5	31.9	36.2	35.7	38.1	31.7
S	29.8	33.4	26.4	9.75	12.3	6.2	9.46	8.45	14.3
G2/M	15.1	12.8	21.9	45.1	47.2	38.4	44.2	40.2	36.4
Fig 8D shControl Tumor progression in NSG mice										Fig D sh TREM1 Tumor progression in NSG mice
Days	12	14	16	18	20	22	24			Days	12	14	16	18	20	22	24
shControl Avg Tumor Volume	68.6	68.54	215.25	321.04	456.65	535.29	659.31			shTREM1	57.26	68.5	89.63	105.64	148.72	221.22	379.85
	19.85	31.58	203.2	267.7	336.74	503.92	722.35				57.65	73.48	76.17	136.23	121.92	229.58	283.4
	77.28	103.31	160.16	370.04	466.84	546.92	705.41				61.14	37.62	68.98	149.26	138.72	142.86	402.23
	31.74	80.14	329.33	310.42	540.25	512.84	693.63				41.34	41.6	97.31	91.21	158.6	242.85	373.12
	46.64	43.59	181.92	326.94	481.28	501.53	759.39				53.52	98.66	48.52	110.69	104.31	259.56	383.43
	40.12	57.73	263.39	435.98	462.81	663.25	741.64				59.26	81.43	115.82	139.88	204.08	238.93	389.67
	108.57	109.26	137.19	292.09	447.6	585.46	638.98				66.52	40.19	119.27	51.98	202.86	197.87	388.51
	29.75	67.51	199.9	314.43	504.07	470.89	702.82				35.05	96.88	103.2	75.29	129.07	268.78	414.7

## Sheet: Figure 9
Fig 9D TREM1 Mean Flourescent Intensity across pathological and normal human samples
Liver	LIHC	Brain	GBM	Skin	Melanoma	Breast	BRCA
50.5837	53.063	24.5438	89.6488	29.7485	41.8365	32.738	49.82
41.7076	93.8289	21.9811	49.3476	41.2368	74.8453	29.85	44.478
25.1148	66.3973	35.5489	52.4904	34.3279	52.0585	31.122	42.64
46.1404	59.0445	43.2978	87.8298	37.4654	83.5467	30.193	32.027
34.7889	77.6135	44.1651	81.6852	41.8365	70.0147	29.675	37.003
42.8711	93.6982	56.7421	64.3459	53.8115	36.9413	29.251	47.9

## Sheet: Figure 10
Fig 10A Tumor Volume PDX Samples	22	24	26	28	30	32	34	36	38	40	42	44	46	48	50
Vehicle 1		127.1	294.81	275.48	169.91	348.84	464.52	414.15	578.37	997.62	876.93	714.91	810.9	981.08	1179.64
Vehicle 2		132.62	363.47	256.93	449.5	460.45	540.24	687.93	573.16	911.04	826.64	755.38	775.79	852.6	1109.62
Vehicle 3		100.96	243.64	104.58	264.21	349.75	479.53	545.29	870.69	780.37	739.19	829.24	832.1	968.84	1183.64
Vehicle 4		105.7	217.26	293.01	403.16	446.06	332.95	712.25	683.41	642.09	785.63	754.38	934.79	856.38	1032.25
VJDT1		156.23	251.34	331.57	445.28	497.29	542.3	487.3	584.56	516.43	456.24	316.87	244.49	294.74	288.09
VJDT2		52.3	104.54	167.8	210.33	258.56	331.34	504.28	332.37	356.63	362.87	417.57	272.6	470.97	293.15
VJDT3		92.31	101.43	176.3	223.1	271.57	367.57	445.28	470.57	522.47	461.39	214.55	452.64	115.1	277.52
VJDT4		106.99	159.11	212.11	320.43	302.83	369.57	416.46	455.16	368.62	397.34	337.99	547.22	474.9	402.71
Fig 10F RT-PCR Log Fold Change Vehicle vs VJDT
Vehicle Il1B	VJDT Il1B	Vehicle CXCl10	VJDT CXCl10	Vehicle CCl20	VJDT CCl20	Vehicle CXCL8	VJDT CXCL8	Vehicle NFKB1	VJDT NFKB1	Vehicle STAT3	VJDT STAT3	Vehicle JUN	VJDT JUN	Vehicle IL6	VJDT IL6
1.134	-3.8	0.8936	-2.5	1.26951	-3.6	1.08636	-3.7	1.12385	-6.3	0.227887	-4.3	1.19201	-4.6	1.08849	-2.3
0.185644	-4.1	1.23	-3.6	0.133539	-3.4	0.113943	-5.2	0.08636	-6.5	0.220892	-4.1	0.087426	-4.2	0.201124	-3.2
1.09888	-5.7	1.53	-3.9	1.19033	-3.7	1.27416	-5.4	1.27416	-4.2	1.2915	-3.7	1.0511	-4.3	1.26858	-3.7

## Sheet: Supplemental Figure S1
Fig S1A Tumor Progression in Trem1+/+								Fig S1A Tumor Progression in Trem1-/-
Days	5	7	8	10	11	12		Days	5	7	8	10	11	12
Trem+/+	35.66	150.22	280.22	368.22	445.22	520.805		Trem1-/-	44.2673	45.4508	54.3531	133.259	168.74	191.292
	56.22	175.23	329.22	425.11	439.44	459.333			42.5565	65.424	131.573	213.231	297.19	339.048
	30.22	200.41	312.45	410.22	452.43	535.914			47.4459	32.5949	144.401	188.234	163.95	384.81
	45.33	170.21	227.83	328.33	462.08	562.974			33.461	45.2021	81.135	128.737	230.707	210.237
	61.33	100.22	226.05	303.55	442.43	580.85			40.9593	51.0881	114.185	103.22	159.577	269.111
Fig S1B Tumor Progression in Vehicle group								Fig S1B Tumor Progression in VJDT group
Days	5	7	8	10	11	12		Days	5	7	8	10	11	12
Vehicle Group	99.94	103.3	245.25	300.7	346.72	393.433		VJDT Group	87.1496	93.1962	122.071	173.994	234.303	342.471
	61.05	120.33	266.67	298.44	356.19	382.851			27.1533	70.2394	96.8939	139.505	239.112	322.833
	79.41	96.99	255.4	298.47	317.08	421.073			40.0228	105.273	111.252	164.035	256.977	331.507
	48.67	114.08	191	295.31	366.89	403.947			48.2191	93.8987	96.0835	173.599	254.816	282.874
	76.73	136.22	192.33	282.44	378.41	401.987			48.1791	78.7607	82.2119	146.983	239.829	295.614
Fig S1C Trem1+/+ vs Trem1-/- TAMS			Fig S1C Trem1+/+ vs Trem1-/- MDSC				Fig S1E Trem1+/+ vs Trem1-/- M-MDSC				Fig S1E Trem1+/+ vs Trem1-/- PMN-MDSC
Trem1+/+	Trem1-/-		Trem1+/+	Trem1-/-			Trem1+/+	Trem1-/-			Trem1+/+	Trem1-/-
11.23	12.34		8.9	4.2			38	10.4			5.7	12.3
8.91	12.7		12.4	3.1			40.2	11.4			9.23	8.5
15.3	17.2		14.7	8.1			45.1	8.3			14.2	4.21
9.8	13.4		19.4	9.2			55.2	5.2			12.6	11.4
Fig S1D Vehicle vs VJDT TAMS			Fig S1D Vehicle vs VJDT MDSC				Fig S1F Vehicle vs VJDT M-MDSC				Fig S1F Vehicle vs VJDT PMN-MDSC
Vehicle	VJDT		Vehicle	VJDT			Vehicle	VJDT			Vehicle	VJDT
14.2	19.6		19.5	11.5			25.2	18.2			16.5	12.2
16.1	12.7		14.8	9.2			28	19.7			21.5	10.9
19.5	20.4		21.6	10.6			19.6	16.7			14.7	13.2
21.8	16.7		27.8	14.5			34.7	20.5			10.5	15.4
Fig S1G Trem1+/+ vs Trem1-/- Exh T cell				Fig S1I rem1+/+ vs Trem1-/- Cyt T cell
Trem1+/+	Trem1-/-			Trem1+/+	Trem1-/-
19.4	9.52			14.2	22.5
18.4	11.3			12.4	21.3
17.2	10.2			11.2	19.5
15.2	12.44			12.8	20.1
21.4	10.43			9.54	21.6
Fig S1H Vehicle vs VJDT Exh T cell				Fig S1J Vehicle vs VJDT Cyt T cell
Vehicle	VJDT			Vehicle	VJDT
16.5	10.7			12.8	20.3
15.6	11.2			11.5	19.4
14.2	12.4			14.8	21.7
16.34	9.3			9.5	16.4
11.3	8.98			10.6	22.8
Fig S1K Trem1+/+ vs Trem1-/- CD8+PD-1 Cells					Fig S1L Vehicle vs VJDT CD8+PD-1 Cells
Trem1+/+	Trem1-/-				Vehicle	VJDT
14.7	24.6				15.8	34.7
10.6	27.8				13.2	28.9
9.5	39.1				19.4	32.1
16.5	33.6				21.4	33.1
15.2	32.1				14.9	24.5

## Sheet: Supplemental Figure S2
Fig S2 G IL-8+ Neutrophils					Fig S2 G IL-6+ Neutrophils					Fig S2 G IL-12+ Neutrophils
Control	MH	118818	VJDT		Control	MH	118818	VJDT		Control	MH	118818	VJDT
58.3	23.2	24.2	8.2		54.9	25.1	23.3	10.8		46.8	36.8	27.2	19.3
56.3	37.3	29.6	15.2		55.8	29.6	21.8	19.6		32.2	41.2	25.6	24.5
54.3	35.2	31.6	19.3		47.8	31.7	36.2	14.2		37.8	35.2	35.6	26.7
51.2	29.6	36.4	21.2		44.3	21.3	33.9	11.2		41.5	39.1	31.9	23.6
Fig S2K Weight Measurement	Vehicle			VJDT IP			VJDT Oral
2	18	21	22	19	20	21	20	18	22
4	19.2	22.1	23.1	20.1	21.1	22.1	20.9	19.2	22.6
6	21	22.7	23.6	21.1	22.3	22.9	21.4	20.6	23.1
8	21.6	22.5	24.1	22.6	23.7	23.6	22.5	21.6	23.7
10	22.7	23.5	24.2	23.1	23.3	24.1	22.7	22.1	24.1
12	23.5	23.9	24.7	24.1	24.8	25.2	23.6	23.1	24.8
14	24.1	24.7	25.1	25.7	25.4	25.1	24.4	24.8	25
Fig S2L ALT Measurement				Fig S2L AST Measurement
Vehicle	VJDT IV	VJDT Oral		Vehicle	VJDT IV	VJDT Oral
28.9	33.4	30.1		81	102.2	84
25.6	36.1	33.2		67	87.1	74
26.1	30.2	37.8		58	72	76
27.1	25.1	38.1		74	81	92
Fig S2H VJDT toxicity study
HepG2 + VJDT	OD values							U251 + VJDT	RLU Units							U87 + VJDT	RLU Units							B16F10 + VJDT RLU Units
VJDT Concetration: 0	0.83775	0.93575	0.90875	0.85475	0.82375	0.64175		VJDT Concetration: 0	88	91	87	84	87	90		VJDT Concetration: 0	91	90	87	88	87	90		VJDT Concetration: 0	91	87	88	82	84	89
2	0.85875	0.89075	0.92175	0.83175	0.93575	0.85475		5	87	88	85	82	81	80		5	81	80	81	79	81	78		5	79	81	77	73	76	72
4	0.70775	0.77775	0.83275	0.80475	0.75975	0.80175		10	76	72	77	72	71	68		10	73	72	77	71	65	68		10	67	65	70	72	63	68
8	0.62475	0.67675	0.68475	0.70875	0.77175	0.64375		15	58	57	65	61	54	59		15	63	61	65	64	62	59		15	60	56	61	59	52	63
16	0.37475	0.40075	0.42475	0.41075	0.41675	0.36975		20	50	54	49	51	56	52		20	58	54	51	57	54	51		20	50	50	52	55	52	50
32	0.08175	0.10575	0.19675	0.20075	0.14675	0.18675		30	41	48	42	47	42	46		30	46	48	41	43	43	48		30	41	42	37	43	40	47
64	0.04375	0.04575	0.04375	0.05075	0.03875	0.02575		40	36	32	34	39	33	30		40	38	33	37	31	29	34		40	35	31	36	30	29	33
								50	27	29	28	22	20	23		50	25	23	25	21	27	20		50	26	22	21	20	25	20
								60	22	19	16	11	14	12		60	28	17	14	26	12	19		60	17	16	14	23	12	16

[truncated: 2 more sheets: Supplemental Figure S5, Supplemental Figure S6]
